# Supplementary material for: Neutrophil trafficking to the site of infection requires Cpt1a-dependent fatty acid β-oxidation
Source: Commun Biol. 2022 Dec 13;5:1366. doi: 10.1038/s42003-022-04339-z (PMC9747976; doi:10.1038/s42003-022-04339-z)
Supplement: Supplementary file 3 — Supplemental data [file 42003_2022_4339_MOESM3_ESM.xlsx]

## Sheet: Sheet1
Main figures source data
Figure 1	all source data are displayed
Figure 2
Panel A
	Survival proportion (%)
Hours elapsed	control, uninfected	etomoxir, uninfected	control, Pa	etomoxir, Pa	control, Ab	etomoxir, Ab	control, Sa	etomoxir, Sa	control, Sp	etomoxir, Sp
0	100	100	100	100	100	100	100	100	100	100
12							100	100	100	100
15				96.1538	100	80
18				92.3077
20				46.1538
21					100	20
22			100	46.1538
24				30.7692			100	100	100	100
25	100	100	100	30.7692
33					100	0
36	100	100
Panel B			Panel C			Panel D			Panel E
PBS	etomoxir		PBS	etomoxir		PBS	etomoxir		PBS	etomoxir
7.60206	8.60206		8	9.47712		5.30103	6.60206		7.60206	7.77815
7.30103	8.60206		8.30103	9.30103		5.47712	6.77815		6.60206	7.60206
7.60206	8.30103		8.47712	9		5.47712	6.17609		6.95424	7.60206
8.07918	8.5563		9.30103	9		5	6.60206		7.30103	8
7.90309	8.60206		9			5	7		7.25527	8.34242
7.90309	8.47712		9.07918						6.90309	7.90309
7.8451	8.60206		8.47712
6.47712	8		8.69897
7.69897	8		8.60206
7			9.04139
5.69897
6.81291
Figure 3
Panel A					Panel B					Panel C					Panel F					Panel G					Panel H			Panel I
PBS, mock	etomoxir, mock	PBS, Ab	etomoxir, Ab		PBS, mock	etomoxir, mock	PBS, Ab	etomoxir, Ab		PBS, mock	etomoxir, mock	PBS, Ab	etomoxir, Ab		PBS, mock	etomoxir, mock	PBS, Ab	etomoxir, Ab		PBS, mock	etomoxir, mock	PBS, Ab	etomoxir, Ab		WT	Cpt1a		WT	Cpt1a
3.96	5.02	7.82	3.96		18.82	18.33	48.53	37.38		72.48	75.44	39.58	55.64		1762800	1871100	7918000	1357050		283811	295634	6706546	662240		21.9	21.8		18.29	18.51
3.42	5.02	10.3	5.64		21.63	24.22	48.3	30.87		70	72.6	44.99	65.43		999000	2470440	10322400	2111650		127872	610199	8.80501e+06	838325		18.6	5.8		16.36	5.39
5.54	3.8	6.42	4.64		13.78	28.44	52.37	19.97		76.96	68.48	38.7	76.71		1571664	3255000	4958800	1668750		158738	1061130	4140598	832706		5.1	8.3		3.61	1.89
4.48	2.56	4.94	3.32		23.96	17.95	42.23	22.72		67.52	77.62	51.18	75.69		1384488	1861470	5280000	2256000		479033	444891	4398240	877584		11	26.5		8.54	25.73
3.8	3.46	1.82	3.04		17.67	22.01	37.16	42.59		75.75	72	54.57	53.81		2438000	1165152	4021100	2340500		154082	271480	3.22492e+06	863644		15.5	7.1		9.97	6.63
2.68	2.08	2.72	2.42		12.63	28.18	57.64	25.57		81.27	68.81	34.12	73.02		1455510	3177960	7507920	3611520		120080	1032837	5.69851e+06	1.4121e+06		10.5	37.3		7.5	33
5.18	3.32	1.72	1.64			17.36	25.31	22.77			78.73	65.47	72.1		1591920	2805000	6708420	2068290		153302	614295	4.5416e+06	643238		10.1	5.2		7.21	4.04
3.04	3.98	2.94	2.9			16.91	55.34	19.07			77.15	37.01	78.45			1938480	6288420	3251280			171555	4.79178e+06	1.71017e+06		12.6	25.9		9.61	24.7
	3.32	2.48	2.26			21.36	26.72	32.79			75.56	61.15	66.22			1580320	6090900	2493780			281297	4.64736e+06	1.24938e+06		20	8.3		17.74	7.84
	2.66	3.38	2.9			20.11	34.44	20.45			76.02	57.02	75.99			826140	11119680	1960200			195795	8.32864e+06	258746		15.4	8.9		7.93	6.91
	3.48	4.08	4.34				47.86	16.24				46.46	79.42				8704080	3414000				6.34527e+06	1997190		14.2	10		12.13	9.22
	2.74	3.84	4.72				55.43	18.05				39.71	78.97				4132300	4773600				2.42153e+06	1.77578e+06		13.4	10.7		10.95	10.09
	6.04	2.64	2.04					18.8					77.31				5868200	3744630				3.55613e+06	1.8461e+06		16.1	8.1		11.57	4.87
		2.96	2.3					22.83					76.1				5355720	2122800				3.1813e+06	702647		8.4	11.2		5.84	9.18
		4.44	3.48														6418200	2287260				3.90227e+06	441441		17	8.3		12.97	4.7
			2.64															969570					210397		13.8			12.84
			3.12															1492950					638983		23.2			19.35
			2.76																						22.2			19.76
																									11.6			9.13
																									13.9			12.08
																									36			34.13
																									18.6			16.33
																									9.3			6.2
																									7.9			5.06
																									14.9			13.15
																									14.6			13.82
																									23.9			14.94
																									13.4			10.5
																									22.8			18.86
																									15.4			12.07
																									16.3			14.61
																									19.4			16.63
																									14.7			13.56
																									14.9			7.92
																									26.5			20.87
																									12.2			9.17
																									28.2			21.21
																									18.4			15.11
																									32.4			28.14
																									14.7			12.38
																									17.8			13.72
																									16.1			12.59
																									10.2			9.28
																									21.5			19.83
																									15.4			12.23
Figure 4
Panel A									Panel B									Panel C
Bone marrow				Blood					Bone marrw				Blood					CXCL12 BM		CXCL12 Serum		CXCL1 Serum		CXCL2 Serum
mock, PBS	mock, etomoxir	Ab, PBS	Ab, eto	mock, PBS	mock, etomoxir	Ab, PBS	Ab, eto		mock, PBS	mock, etomoxir	G-CSF, PBS	G-CSF, eto	mock, PBS	mock, etomoxir	G-CSF, PBS	G-CSF, eto		PBS	etomoxir	PBS	etomoxir	PBS	etomoxir	PBS	etomoxir
7.26	4.8	1.79	8.63	0.75	0.47	2.4	0.9		27.9	27.9	11.4	14	1.39	0.62	2.4	1.72		82.592	2.3551	82.0025	81.2643	58.016	241.06	15.5338	26.3434
5.19	7.89	3.71	8.38	1.55	0.84	0.88	0.51		24.3	30.2	12.8	12.8	0.78	1.03	3.23	1.78		54.337	6.627	67.164	86.2624	167.07	282.76	19.5482	28.3351
7.76	9.69	3.11	7.45	1.2	0.59	1.42	0.58		25.7	30.1	10.2	10.4	0.93	0.8	2.01	0.88		46.582	6.0957	83.4757	89.0334	143.9	263.85	27.937	21.9507
6.66	6.05	2.99	4.63	0.62	0.6	1.09	0.51		24.9	20.2	9.9	12.5	0.92	0.44	2.26	1.39		73.066	8.3924	111.373	105.77	118.49	203.52	19.949	20.3496
6.68	5.57	3.25	9.09	0.91	0.88	1.43	0.74		23.6	25.5	8.96	13.5	0.62	0.47		1.76		48.017	4.6752	71.5601	77.7045		205.89	17.5426	17.1411
4.5	3.85	4.82	7.67	0.47	0.94	0.86	0.99												5.0309	79.7843	60.72			12.3129	23.5499
2.44	6.11	3.92	6.01	0.65	0.46	2.26	0.9																	28.733	30.7209
	7.59	1.65	5.35	1.48	0.59	1.03	0.67																		20.3496
	5.66	2.13	7.1		0.59	0.91	0.47
	6.69	2.01	7.36			1.42	0.57
		2.25	4.34			2.46	0.48
		1.54	6.73				0.59
			6.39				0.63
			5.94
Figure 5
Panel B
13C16 palmitoylcarnitine						13C8 octanoylcarnitine						13C2 acetylcarnitine						13C2 citrate						13C4 citrate
PBS			etomoxir			PBS			etomoxir			PBS			etomoxir			PBS			etomoxir			PBS			etomoxir
13C16 palm	13C8 oct	13C16 palm and 13C8 oct	13C16 palm	13C8 oct	13C16 palm and 13C8 oct	13C16 palm	13C8 oct	13C16 palm and 13C8 oct	13C16 palm	13C8 oct	13C16 palm and 13C8 oct	13C16 palm	13C8 oct	13C16 palm and 13C8 oct	13C16 palm	13C8 oct	13C16 palm and 13C8 oct	13C16 palm	13C8 oct	13C16 palm and 13C8 oct	13C16 palm	13C8 oct	13C16 palm and 13C8 oct	13C16 palm	13C8 oct	13C16 palm and 13C8 oct	13C16 palm	13C8 oct	13C16 palm and 13C8 oct
14222.5	0	6222.5	0	0	0	0	42875.9	5875.33	0	0	0	1.30357e+07	3.02318e+06	8.14978e+06	120278	461919	225451	454063	334684	120063	18469.6	143159	89429.8	249994	87873.6	69476.7	0	9055.13	3306.32
42531.2	0	24192.6	0	0	0	0	48191.3	1844.71	0	0	0	1.24726e+07	4.22513e+06	6.5661e+06	79505.6	396301	348573	369913	340230	191209	13355.5	59257.5	49656.1	179715	76032.3	99745.6	0	2144.43	3047.59
8461.21	0	5026.03	0	0	0	0	12700	376.101	0	0	0	6081850	2.36494e+06	6.22499e+06	160776	659092	313912	432191	203230	245244	39744.4	113171	69826.3	121659	21706.5	85787	0	6127.14	4450.72
Panel C
Time (min)	Vehicle						Etomoxir
1:31:00	4.03	3.94	4.89	4.43	5.36	3.1	1.7	-1.53	1.86	3.07	-1.96	2.55
8:20:00	4.25	4.13	4.99	4.75	5.11	3.55	1.72	-1.34	1.97	2.74	-1.67	2.51
14:28:00	4.39	4.49	5.41	5.18	5.18	3.89	1.98	-1.01	2.13	2.84	-1.56	2.62
21:25:00	2.1	2.34	2.4	3.13	3.44	2.68	1.69	-2	1.46	1.97	-3.1	3
27:34:00	2.1	2.7	2.56	3.24	3.56	2.56	1.7	-1.8	1.79	2.22	-2.96	2.98
34:22:00	2.03	2.72	2.6	3.02	3.56	2.57	1.55	-1.83	2.01	2.19	-2.9	2.87
40:38:00	12.35	14.27	17.36	13.52	15.26	13.82	8.74	6.61	7.52	10.58	7.08	10.43
47:27:00	10.09	12.66	14.99	11.49	13.45	11.48	7.11	4.37	5.94	8.39	4.48	8.42
53:35:00	9.86	10.88	12.76	9.87	11.63	9.69	5.83	2.62	4.86	7.02	2.68	7.01
60:32:00	1.31	2.13	1.68	1.92	3.75	2.07	1.78	-1.8	1.26	1.78	-3.37	2.49
66:41:00	1.54	2.24	1.8	1.99	3.08	2.16	1.95	-1.78	1.21	2.1	-3.13	2.31
73:30:00	1.55	2.4	1.96	2.17	3.22	2.2	1.89	-1.78	1.18	2.08	-3.32	2.36
Panel D
Mitotracker green area			TMRE mean
Control	Eto	Eto OA	Control	Eto	Eto OA
0.0584615	0.036625	0.04575	64.2519	32.8804	97.3732
0.0535294	0.0486923	0.0267	194.26	173.029	91.4337
0.0328889	0.0204444	0.0603	35.7752	44.5391	131.646
0.0428667	0.133357	0.0758667	74.4282	71.8108	68.9142
0.180533	0.180286	0.126833	70.0608	97.212	96.9532
0.0923077	0.131222	0.084125	74.956	95.9389	45.8784
0.104333	0.0628333	0.1252	46.9162	52.9328	106.56
0.075375	0.118857	0.1873	56.8306	31.8097	79.3697
0.0631	0.109143	0.07075	43.5365	39.4414	44.4825
0.0786154	0.193	0.0688571	76.0801	73.4644	58.3024
0.14525	0.1115	0.128857	71.1429	32.6495	55.9317
0.174	0.1345	0.039	68.6306	24.5968	69.3636
0.174	0.464375	0.154	70.8819	71.9936	73.8145
0.110333	0.209143	0.311	116.135	58.0425	138.652
0.1789	0.04175	0.1488	116.79	51.6732	137.959
0.1516	0.0420833	0.157083	127.91	48.1381	124.049
0.09475	0.0784545	0.106222	110.709	124.496	133.512
0.0602941	0.0651765	0.1167	75.6646	78.3407	79.9627
0.0750909	0.2058	0.0462222	185.345	46.3413	49.2798
0.2439	0.0941538	0.119	197.736	26.0357	151.032
0.0886	0.0798	0.1643	127.357	117.643	69.4028
0.0671429	0.0895454	0.0296	149.718	30.8289	113.133
0.0575625	0.0970667	0.1074	58.7004	101.932	129.932
0.0769375	0.0808667	0.0416	106.563	74.9767	66.4079
0.0722353	0.162417		95.1988	22.6421
0.0703333	0.0784706		111.334	160.356
0.165455	0.064		88.2382	177.965
0.0314706	0.135111		77.8706	56.9522
0.0874286	0.1575		84.9545	88.8616
0.0616	0.0543077		116.288	46.2341
0.0761429	0.108556		75.7398	59.8407
0.189	0.0672308		62.8587	46.9791
0.106083	0.0790769		34.0696	77.9327
0.0548824	0.0793333		141.784	73.6607
0.0912857	0.0482105		69.1227	68.8338
0.0604286	0.0616923		115.436	66.7644
0.112667	0.0781875		109.965	91.9278
0.104	0.0531539
	0.0723571
Figure 6
Panel B
HL60						BM neutrophils						Human neutrophils
PBS			fMLF			PBS			fMLF			PBS			fMLF
PBS	etomoxir	eto+OA	PBS	etomoxir	eto+OA	PBS	etomoxir	eto+OA	PBS	etomoxir	eto+OA	PBS	etomoxir	eto+OA	PBS	etomoxir	eto+OA
36000	49875	29925	405000	246000	336000	15700	21200	22000	508000	343000	622000	11750	7050	11750	1917600	1414700	1863550
46425	39150	21525	453000	327750	399750	7600	15500	10900	490000	295000	603000	11750	4700	11750	1795400	1504000	1783650
88950	81825	53137	342750	310875	306000	17100	21700	22800	511000	319000	697000	9400	7050	9400	1981050	1226700	1917600
72375	53175	43012	446250	268875	386250										1927000	1574500	1696700
58500	40300	66938	342000	259500	331500
38475	25875	86250	300750	267000	449250
68700	54450	110150	470500	392000	725250
73450	43600	81600	415000	317000	429000
Panel C
Expression		Chemotaxis
Scramble	CPT1A SiRNA	Scramble	Cpt1a siRNA 65
1.02	0.647	84406	82130
1.016	0.48	107589	57190
1.15	0.455	124232	79335
1.1	0.788	52405	37600
1.287	0.536	99640	79665
		101050	67680
		88125	54755
		98230	53580
Panel D
HL60
PBS			fMLF
PBS	oxfenicine	oxfen+OA	PBS	oxfenicine	oxfen+OA
47625	60000	73500	350500	245500	476500
58200	69100	88950	414000	324750	359250
25500	21353	28350	285750	143250	339500
49100	46150	82500	284000	159150
Panel E
Complete serum con	Delipidated serum	Delipid+OA	Complete serum FMLP	Delipidated serum FMLP	Delipid+OA FMLP
40909	17782	22909	602727	60500	428182
100688	18319	20438	592500	235910	491437
36300	5850	10590	243750	49500	116700
46800	31500	67200	411750	247500	309500
117000	61425	67500	384000	163875	225000
Panel F
no fMLF	fMLF	fMLF eto	fMLF eto OA	fMLF eto acetate	fMLF eto proprionate
149147	282427	234827	317333	310987	282427
145973	304640	206267	310987	301467	285600
133280	295120	269253	282427	295120	288773
149147	282427	234827	317333	310987
145973	304640	206267	310987	301467
Panel G
PBS			CXCL2
PBS	etomoxir	eto+OA	PBS	etomoxir	eto+OA
22800	26850	20400	38250	19950	35850
20400	17850	30900	37800	18000	28050
25500	19200	26100	46050	25500	38250
Panel H
PBS		C5a
PBS	etomoxir	PBS	etomoxir
38025	35775	255750	136800
75150	72450	330000	222750
109200	127500	352500	270000
84000	49875	243000	171750
94200		345000
Panel I
PBS				fMLF
PBS	etomoxir	UK-5099	R162	PBS	etomoxir	UK-5099	R162
28670	12220	17860	20445	705000	681500	672100	810750
30080	13395	18330	19270	801350	587500	740250	752000
30550	12455	18800	18330	883600	660350	730850	766100
13865	81780	104575	72145	794300	622750	754350	705000
14570	81075	86715	73320	580450	446500	538150	730850
8930	100110	99875	58045	695600	481750	495850	972900
111625	26790	141000		662700	479400	568700	867150
114915	13395	86715		669750	517000	542850	855400
98230	11515	152515		486450	376000	620400
				474700	383050
				486450	437100
					336050
					420650
Figure 7
Panel A
Time	Control											etomoxir										eto+OA
0	183	240	173	440	486	380	340	593	593	776	430	320	383	216	410	303	340	410	586	383	686	206	276	283	316	330	470	473	296	253	290
1	170	290	246	440	473	373	380	583	583	796	383	340	346	220	433	300	316	446	556	440	713	210	286	256	320	260	406	456	260	333	296
2	170	220	196	430	476	346	360	573	573	676	450	296	350	260	353	330	200	326	616	423	680	223	283	226	310	323	343	403	363	376	366
3	143	226	226	470	500	356	376	700	700	693	436	300	276	200	313	280	310	476	566	353	706	246	266	233	346	276	373	396	330	320	256
4	156	293	196	510	493	353	373	626	626	643	446	243	373	200	413	356	406	393	560	350	613	186	273	226	406	310	330	470	423	370	210
5	1040	1060	1300	2200	1770	1900	1170	1830	1830	2000	1560	486	906	596	630	950	1210	1190	913	876	1060	2200	1620	1840	630	1530	906	2850	1030	1280	830
10	2440	2750	3190	4890	4640	4380	3240	3970	3970	5510	4010	1190	2040	1180	743	2420	2550	2580	1720	1970	1500	6170	4720	4080	1580	5270	1960	7100	2610	2970	2220
15	2920	3160	3440	5540	5480	5090	3830	4510	4510	6000	5130	1590	2130	1420	800	2660	3060	2830	1960	2230	1630	7330	5470	4700	1850	6390	2280	7810	3450	3340	2870
20	2990	3470	3850	5880	5620	5130	4340	4330	4330	5940	5690	1480	2120	1450	1070	2690	3210	2770	1990	2220	1670	7660	5910	4680	1970	6230	2360	8090	3480	3260	3050
25	2930	3600	3510	5880	6120	5460	4400	4400	4400	5720	6210	1460	2160	1410	1240	2770	3200	2980	2180	2360	1870	7800	6070	4420	2000	6200	2540	7890	3600	3240	3020
30	3100	3390	3680	5740	5910	5430	4550	4200	4200	5570	6020	1450	2120	1770	1260	2830	3080	2890	2260	2010	1900	7600	6070	4490	2040	6500	2510	7470	3500	3140	3130
Panel B
Time	Control					etomoxir						eto+OA
0	5.7	8.6	6.1	7.9	2.4	6.6	5.5	5.2	9.7	6	4	5.3	3.1	4.4
0.2	5.7	8.6	6.1	7.9	2.4	6.6	5.5	5.2	9.7	6	4	5.3	3.1	4.4
0.4	6	8.7	6.3	8.2	2.6	6.5	5.6	5.3	9.9	6	4.1	5.3	3.2	4.6
0.6	6.1	8.7	6.1	8.1	2.5	6.4	5.5	5.1	9.8	5.9	4.1	5.2	3.1	4.4
0.8	6.3	8.7	6.2	8	2.4	6.3	5.4	5.2	9.7	5.8	4	5.2	2.9	4.3
1	6.4	8.6	6.2	8	2.5	6.4	5.5	5.1	9.5	5.7	4.1	5.2	2.9	4.3
1.2	6.7	8.5	6.2	8	2.4	6.4	5.5	5.1	9.6	5.8	4.2	5.1	2.9	4.2
1.4	6.9	8.6	6.2	7.9	2.5	6.3	5.5	5.1	9.6	5.8	3.9	5.1	2.7	4.2
1.6	6.5	8.5	6.2	7.9	2.4	6.3	5.5	5.1	9.6	5.7	4	5.1	2.9	4.1
1.8	6.7	8.5	6	8	2.5	6.2	5.5	5.2	9.6	5.8	3.8	5	2.7	4.1
2	6.4	8.4	6.1	8.1	2.2	12.3	5.3	5.2	9.6	5.9	4.1	5.2	2.9	4.1
2.2	5.7	15.6	14.4	15.1	12.5	12.5	11.7	12.6	15.6	13.1	10.6	5.6	10.1	11.3
2.4	6	15.6	14.4	15.2	12.5	12.4	11.8	12.7	15.9	13.1	10.6	5.7	10.3	11.4
2.6	6.1	15.6	14.5	15.3	12.7	12.3	11.9	12.7	15.8	13	10.7	5.7	10.4	11.4
2.8	6.2	15.5	14.6	15.4	12.4	12.5	11.7	12.5	15.7	13	10.8	5.7	10.4	11.5
3	6.3	15.6	14.6	15.3	12.2	12.5	11.9	12.7	15.8	12.9	10.8	5.9	10.4	11.4
3.2	6.4	15.6	14.7	15.5	12.2	12.3	11.6	12.5	15.6	12.9	10.8	5.7	10.6	11.4
3.4	6.7	15.6	14.8	15.5	12.3	12.3	11.8	12.3	15.7	12.8	11	5.9	10.5	11.3
3.6	6.9	15.6	14.9	15.7	12.2	12.2	11.5	12.2	15.5	12.6	11	5.8	10.6	11.3
3.8	6.9	15.7	15.2	15.9	12.3	12.4	11.6	12.2	15.7	12.8	11.1	6	10.8	11.4
4	7.1	15.7	15.1	15.7	12.3	12.2	11.7	12.1	15.5	12.6	11.1	6.2	10.8	11.3
4.2	7.5	15.7	15.3	15.9	12.4	12.3	11.5	12.1	15.6	12.5	11	6.4	10.8	11.5
4.4	7.8	15.9	15.3	15.9	12.6	12.3	11.5	12.3	15.4	12.6	11.1	6.7	11.1	11.6
4.6	8.3	16.1	15.3	16.2	12.7	12.2	11.7	12	15.6	12.6	11	7.1	11.1	11.7
4.8	8.7	16.2	15.4	16.4	13.2	12.3	11.5	11.9	15.3	12.5	11.2	7.4	11.3	11.8
5	9.3	16.4	15.5	16.7	13.7	12.3	11.7	12	15.3	12.5	11.2	8.2	11.7	12.2
5.2	10.1	16.7	15.5	17	14.2	12.2	11.5	12	15.5	12.6	11.4	8.9	11.8	12.7
5.4	11	17	15.9	17.7	15	12.5	11.6	12	15.5	12.6	11.4	10	12.2	13
5.6	12	17.5	15.9	18.1	15.8	12.3	11.7	11.8	15.3	12.5	11.5	10.9	12.9	13.6
5.8	13	17.8	16.3	18.8	16.8	12.4	11.7	11.8	15.4	12.8	11.6	12.1	13.2	14.2
6	14.2	18.2	16.6	19.6	17.8	12.4	11.7	12	15.4	12.8	11.7	13.3	13.9	15.2
6.2	15.2	18.9	16.7	20.4	18.9	12.7	11.8	12	15.6	12.8	11.9	14.6	14.7	16.1
6.4	16	19.3	17.2	21.5	20.2	12.6	11.7	12	15.7	13.1	12	16.1	15.6	17.2
6.6	17.2	19.8	17.6	22.1	21.3	12.6	11.8	12.1	15.8	13	12.2	17.8	16.6	18.5
6.8	18.4	20.5	18.2	23.3	22.7	12.6	12	12.3	16	13.1	12.4	19.5	17.6	19.7
7	19.6	21.2	18.5	24.2	24.1	12.8	11.9	12.2	15.9	13.3	12.7	21.1	18.8	21.2
7.2	20.9	22	19.1	25.3	25.3	12.8	11.9	12.3	16.1	13.3	13.1	22.9	20.1	22.6
7.4	22	22.7	19.7	26.4	26.7	12.8	11.9	12.4	16.2	13.7	13.2	24.8	21.3	24.2
7.6	23.2	23.7	20.2	27.6	28	13	12	12.5	16.4	13.8	13.4	26.2	22.7	25.7
7.8	24.2	24.3	20.8	28.7	29.3	13.1	11.9	12.7	16.7	13.9	13.8	28	24	27.3
8	25.3	25.1	21.3	29.7	30.5	13.2	12	12.8	16.7	14.1	14	29.5	25.4	29.1
8.2	26.3	26.1	22.1	30.9	31.8	13.3	12.1	13.1	16.9	14.4	14.5	31.1	26.8	30.4
8.4	27.4	27	22.8	31.8	33	13.3	12.1	13.1	17.4	14.5	14.6	32.5	28.2	32
8.6	28.1	27.9	23.2	32.8	34	13.4	12.2	13.3	17.5	14.7	15	33.8	29.7	33.5
8.8	28.9	28.8	24	33.8	35.1	13.4	12.3	13.3	17.8	15	15.3	35.1	31	35
9	29.7	29.6	24.5	34.8	36.1	13.7	12.4	13.6	18	15.3	15.7	36.4	32.5	36.5
9.2	30.3	30.3	25.2	35.7	37.1	13.6	12.4	13.8	18.3	15.5	15.9	37.6	33.8	37.8
9.4	31	31.3	25.7	36.5	38.1	13.9	12.3	13.9	18.5	15.7	16.3	38.6	35.2	39.1
9.6	31.6	32.2	26.4	37.2	39.1	13.9	12.5	14.1	19	16	16.6	39.7	36.5	40.4
9.8	32.1	33	26.9	37.9	40	13.9	12.5	14.2	19.1	16.2	16.9	40.7	37.9	41.5
10	32.7	33.9	27.4	38.8	40.8	14.1	12.6	14.5	19.5	16.4	17.3	41.5	39.1	42.7
10.2	33.2	34.8	28	39.4	41.6	14.3	12.6	14.6	19.7	16.9	17.7	42.3	40.1	43.9
10.4	33.7	35.6	28.7	40	42.5	14.4	12.7	14.9	20.1	17.1	18	43.1	41.4	44.9
10.6	34.2	36.2	29.1	40.7	43	14.4	12.8	15.1	20.2	17.5	18.4	43.9	42.5	45.8
10.8	34.6	36.9	29.6	41.3	43.8	14.5	12.8	15.3	20.6	17.8	18.7	44.7	43.7	46.7
11	34.9	37.5	30.2	41.7	44.4	14.7	13	15.4	21	18	18.9	45.3	44.8	47.5
11.2	35.5	38.2	30.7	42.4	45.2	14.6	12.9	15.8	21.1	18.3	19.3	45.9	45.7	48.4
11.4	35.9	38.9	31.2	42.8	45.7	14.9	13	15.9	21.5	18.8	19.6	46.6	46.7	49.1
11.6	36.3	39.5	31.7	43.3	46.3	14.9	13.1	16	21.7	19.1	19.8	47	47.5	49.9
11.8	36.5	40.1	32.1	43.8	46.8	15.2	13	16.3	22	19.3	20	47.5	48.4	50.7
12	36.8	40.8	32.7	44.3	47.3	15.1	13.2	16.4	22.3	19.7	20.2	48.1	49.2	51.3
12.2	37.2	41.3	33.3	44.8	47.6	15.1	13.3	16.6	22.6	20	20.6	48.4	50	51.9
12.4	37.3	41.9	33.7	45.2	48.1	15.2	13.2	16.8	22.9	20.2	20.9	48.9	50.8	52.4
12.6	37.6	42.4	34	45.6	48.5	15.2	13.1	17	23.1	20.7	21.2	49.2	51.8	52.9
12.8	37.9	43	34.4	46	49.1	15.4	13.2	17.3	23.4	20.7	21.3	49.7	52.3	53.4
13	37.9	43.5	35	46.5	49.3	15.5	13.3	17.4	23.7	21.1	21.7	50.1	53	53.9
13.2	38.4	44	35.2	46.7	49.8	15.5	13.4	17.5	23.8	21.5	21.7	50.2	53.7	54.5
13.4	38.5	44.5	35.5	47.1	50.1	15.7	13.3	17.8	24.1	21.7	22	50.6	54.1	54.9
13.6	38.5	44.9	35.9	47.3	50.5	15.8	13.4	18.1	24.3	22	22.3	50.8	54.6	55.2
13.8	38.9	45.4	36.2	47.8	50.7	15.7	13.6	18.2	24.7	22.3	22.4	51.1	55.4	55.6
14	39.1	45.9	36.4	48.1	51.1	15.9	13.5	18.5	24.8	22.7	22.7	51.4	56	55.9
14.2	39.2	46.4	36.8	48.3	51.3	16	13.6	18.6	25	22.8	22.8	51.6	56.2	56.2
14.4	39.3	46.7	37	48.3	51.6	16	13.6	18.8	25.3	23.1	23.1	51.9	56.9	56.6
14.6	39.5	46.9	37.3	48.8	51.8	16	13.8	19	25.4	23.2	23.2	51.9	57.3	56.8
14.8	39.6	47.4	37.6	49	52	16.1	13.7	19.1	25.7	23.6	23.3	52.2	58	57.3
15	39.6	47.8	37.9	49.3	52.2	16.3	13.9	19.3	25.8	23.8	23.5	52.5	58.3	57.3
15.2	39.8	48.1	38.2	49.5	52.4	16.1	13.9	19.4	26.1	24	23.5	52.6	58.5	57.5
15.4	40	48.4	38.5	49.6	52.5	16.3	13.9	19.8	26.2	24.2	23.7	52.6	59	57.9
15.6	39.9	48.6	38.8	49.8	52.8	16.2	13.8	19.6	26.4	24.3	23.7	52.8	59.3	58.1
15.8	40.1	48.9	39	49.9	52.9	16.3	13.8	19.9	26.4	24.8	23.9	52.9	59.7	58.1
16	40.1	49.2	39.5	50.1	53	16.3	13.9	20.1	26.7	25	24	53.1	60	58.3
16.2	40.2	49.5	39.5	50.1	53.1	16.5	14.1	20.1	26.7	25.1	24.1	53.1	60.3	58.4
16.4	40.2	49.8	39.8	50.3	53.3	16.3	13.9	20.4	26.7	25.3	24.2	53.1	60.5	58.7
16.6	40.4	49.9	39.9	50.3	53.5	16.4	14.1	20.6	27	25.4	24.3	53.2	60.9	58.8
16.8	40.3	50.1	40	50.5	53.6	16.7	14.2	20.6	27.2	25.8	24.3	53.5	61	58.8
17	40.6	50.3	40.3	50.9	53.6	16.6	14.1	20.8	27.3	25.9	24.4	53.5	61.2	59.2
17.2	40.4	50.6	40.5	50.9	53.9	16.6	14.1	20.9	27.3	26.1	24.6	53.6	61.5	59.1
17.4	40.3	50.7	40.7	51	53.8	16.7	14	21.1	27.4	26.2	24.7	53.6	61.6	59.3
17.6	40.6	50.9	40.9	50.9	54.1	16.6	14.1	21.2	27.6	26.4	24.6	53.6	61.9	59.3
17.8	40.6	51.1	41.1	51.1	53.9	16.9	14.2	21.2	27.7	26.5	24.8	53.5	62.1	59.4
18	40.6	51.3	41.3	51.2	54.1	16.8	14.2	21.5	27.8	26.8	24.8	53.5	62.3	59.5
18.2	40.6	51.2	41.4	51.2	54.2	17.1	14.3	21.5	27.8	26.9	24.9	53.4	62.6	59.5
18.4	40.6	51.4	41.4	51.2	54.1	17	14.2	21.6	27.9	27.2	25	53.7	62.7	59.8
18.6	40.6	51.5	41.4	51	54.1	17	14.2	21.8	28	27.1	24.9	53.7	62.8	59.6
18.8	40.6	51.5	41.8	51.2	54.2	17.1	14.3	21.8	28.2	27.3	25	53.7	62.9	59.8
19	40.6	51.8	41.9	51.3	54.2	16.9	14.2	21.9	28.1	27.5	25	53.7	63.2	59.7
19.2	40.6	51.8	41.9	51.2	54.2	17	14.4	21.9	28.1	27.7	25	53.8	63.1	59.7
19.4	40.6	51.7	42.1	51.3	54.2	17.1	14.2	22.1	28.2	27.8	25.1	53.7	63.4	59.8
19.6	40.5	51.8	42.1	51.2	54.2	17.1	14.3	22.3	28.4	27.9	25.2	53.5	63.3	59.8
19.8	40.6	52	42.2	51.3	54.2	17.2	14.4	22.1	28.4	28	25.1	53.5	63.3	59.8
20	40.4	52.2	42.2	51.2	54.1	17.1	14.2	22.3	28.3	28	25.1	53.5	63.6	59.9
20.2	40.4	52	42.4	51.3	54.1	17.1	14.3	22.4	28.6	28.2	25.1	53.5	63.8	60
20.4	40.3	52	42.5	51.3	54.1	16.9	14.3	22.6	28.4	28.3	25.3	53.4	63.6	59.8
20.6	40.5	52	42.5	51.2	54	17.2	14.4	22.5	28.4	28.5	25.1	53.5	63.8	59.6
20.8	40.2	52.2	42.5	51.1	54.1	17.2	14.3	22.6	28.5	28.4	25.2	53.4	64	59.7
21	40.3	52.2	42.7	51.2	54.1	17.1	14.5	22.6	28.6	28.6	25.3	53.2	64	59.6
21.2	40.1	52.2	42.8	51.1	53.7	17.2	14.4	22.7	28.3	28.8	25.2	53.1	64	59.7
21.4	40.1	52.3	42.7	51.1	53.8	17.3	14.4	22.8	28.7	28.8	25.3	53.1	63.9	59.5
21.6	40.1	52.3	42.8	51	53.7	17.1	14.4	22.8	28.6	29	25.2	53.1	64	59.5
21.8	40	52.3	42.7	51	53.7	17.4	14.4	23	28.5	28.9	25.1	53.1	64	59.3
22	40	52.2	42.8	50.8	53.6	17.3	14.4	23.1	28.4	29.1	25.1	52.8	64.1	59.2
22.2	39.8	52.2	42.7	50.8	53.6	17.4	14.4	22.9	28.4	29.2	25.1	52.6	64	59.4
22.4	39.9	52.2	42.7	50.7	53.4	17.4	14.5	23.2	28.4	29.1	25.3	52.9	63.9	59.1
22.6	39.7	52	42.8	50.6	53.2	17.4	14.4	23.2	28.6	29.3	25.1	52.6	64	59.1
22.8	41.6	52	42.9	50.6	53.1	17.4	14.6	23.2	28.4	29.4	25.1	52.6	63.8	59.1
23	41.5	52	42.8	50.4	53	17.4	14.5	23.2	28.4	29.5	25	52.4	63.8	58.7
23.2	41.4	52.1	42.7	50.5	53	17.4	14.4	23.2	28.3	29.6	25	52.2	63.8	58.7
23.4	41.3	52	42.7	50.3	52.9	17.5	14.5	23.3	28.4	29.5	25	52.1	64	58.5
23.6	41.1	51.8	42.8	50.3	52.8	17.5	14.6	23.4	28.3	29.5	25	52	63.9	58.5
23.8	41.1	51.9	42.8	50	52.7	17.5	14.5	23.3	28.3	29.8	24.8	51.9	63.7	58.4
24	40.9	51.8	42.8	49.9	52.5	17.5	14.5	23.5	28.2	29.7	24.8	51.8	63.6	58.3
24.2	40.9	51.7	42.8	49.9	52.5	17.5	14.5	23.5	28.2	29.8	24.7	51.7	63.5	58.1
24.4	40.7	51.7	42.7	49.8	52.3	17.6	14.7	23.6	28.2	29.9	24.7	51.4	63.5	57.7
24.6	40.6	51.5	42.5	49.8	52.2	17.5	14.6	23.6	28.1	30	24.8	51.3	63.5	57.8
24.8	40.5	51.5	42.6	49.6	52	17.6	14.5	23.6	28.1	29.9	24.8	51.3	63.3	57.5
25	40.5	51.4	42.6	49.6	51.8	17.4	14.6	23.6	28	30	24.7	51	63.3	57.5
25.2	40.3	51.2	42.5	49.3	51.7	17.5	14.6	23.6	28.1	29.8	24.6	51	63.2	57.3
25.4	40.1	51.2	42.5	49.2	51.4	17.6	14.4	23.7	28	30	24.5	50.9	63.2	57.3
25.6	40.1	51.1	42.5	49.2	51.3	17.5	14.6	23.7	27.8	30	24.6	50.5	62.8	57.1
25.8	40	51	42.4	48.9	51.2	17.5	14.7	23.9	27.8	29.9	24.5	50.5	62.8	56.9
26	39.7	50.8	42.3	48.7	50.9	17.5	14.6	23.8	27.8	30	24.3	50.2	62.7	56.7
26.2	39.7	50.7	42.2	48.7	50.8	17.4	14.7	23.7	27.6	30	24.2	50.1	62.5	56.5
26.4	39.4	50.7	42.2	48.5	50.6	17.4	14.8	23.9	27.5	30.1	24.2	50.1	62.5	56.3
26.6	39.3	50.6	42.1	48.4	50.4	17.5	14.7	23.9	27.6	30.1	24.2	49.7	62.4	56.2
26.8	39.2	50.4	42.2	48	50.4	17.5	14.6	24	27.5	30.2	24.1	49.4	62.1	55.9
27	39	50.3	42	48.1	50.1	17.5	14.7	24	27.5	30	24	49.4	62.1	55.7
27.2	38.9	50.2	41.9	47.8	49.8	17.5	14.5	23.9	27.5	30.1	24	49.1	61.9	55.5
27.4	38.6	50.1	41.9	47.6	49.8	17.5	14.7	24.1	27.3	30	24	48.9	61.7	55.3
27.6	38.6	49.9	41.7	47.6	49.4	17.5	14.7	24	27.3	30.1	23.9	48.8	61.6	55
27.8	38.4	49.8	41.7	47.4	49.3	17.6	14.7	24	27.2	30.2	23.8	48.6	61.4	54.6
28	38.3	49.6	41.6	47.3	49.1	17.5	14.7	23.9	27	30	23.7	48.4	61.2	54.5
28.2	38.2	49.6	41.6	46.9	48.7	17.6	14.7	24	27	30	23.6	48.2	61	54.4
28.4	38	49.3	41.3	46.7	48.7	17.5	14.6	24.1	27	30	23.5	47.9	60.8	54
28.6	37.8	49.1	41.2	46.7	48.4	17.5	14.7	24.1	27	30.1	23.5	47.7	60.6	54
28.8	37.8	49.1	41.1	46.5	48.3	17.5	14.7	24	26.9	30	23.5	47.5	60.6	53.7
29	37.5	48.9	41.2	46.3	47.9	17.5	14.7	24	26.7	29.9	23.4	47.2	60.2	53.5
29.2	37.3	48.8	40.9	46.1	47.7	17.5	14.7	24.1	26.6	30	23.2	46.9	60.2	53.2
29.4	37.3	48.5	40.8	46.2	47.5	17.5	14.7	24	26.7	29.9	23.4	46.9	59.9	52.9
29.6	36.9	48.4	40.8	45.8	47.5	17.5	14.7	24.2	26.7	29.9	23.2	46.5	59.7	52.7
29.8	36.8	48.4	40.7	45.5	47.1	17.5	14.7	24	26.5	29.8	23.1	46.3	59.4	52.4
30	36.8	48.2	40.7	45.4	46.9	17.5	14.7	24	26.4	29.9	23.1	46	59.3	52.2
28.8	36.5	48	40.5	45.1	46.6	17.5	14.7	24.1	26.4	29.9	22.9	46	59.1	52
29	36.2	47.8	40.1	44.8	46.5	17.4	14.7	24	26.2	29.7	22.9	45.7	58.9	51.8
29.2	36.2	47.7	40.3	44.7	46.2	17.6	14.8	24.1	26.2	29.7	22.8	45.4	58.5	51.4
29.4	35.9	47.5	40.1	44.6	46.1	17.4	14.7	24	26.2	29.7	22.9	45	58.3	51.2
29.6	35.7	47.4	40	44.4	45.8	17.5	14.7	24.1	26	29.6	22.8	45	58.3	51
29.8	35.6	47.3	39.8	44.2	45.4	17.4	14.7	24.2	25.9	29.5	22.8	44.6	57.8	50.6
30	35.5	47	39.7	44.1	45.4	17.5	14.7	24	25.9	29.4	22.5	44.4	57.6	50.5
30	35.3	46.7	39.7	44.1	45	17.4	14.7	23.9	25.8	29.4	22.6	44.1	57.5	50.1
29.8	35.2	46.7	39.5	43.8	44.9	17.3	14.7	24	25.6	29.4	22.4	43.7	57.2	49.8
30	34.9	46.6	39.4	43.5	44.7	17.3	14.6	23.8	25.8	29.2	22.5	43.5	56.8	49.6
Panel C
Vehicle control	Vehicle FMLP	Eto FMLP	OA-ETO-FMLP	OA-FMLP
9.285	100	61.0752	112.017	112.41
8	100	77.5	169.5	136.4
22	109.7	91.4	95.9	100.2
6.1	106.9	93.6	126.1	102.4
14.5	100	75.1	101.3	127.4
26.3	100	86.1	117.8
Panel D
control	FMLP	Eto FMLP	OA-Eto-FMLP	OA-FMLP
9.3	95	61.1	112	112.4
8	100	77.5	169.5	136.4
6.1	112	93.6	126.1	100.2
21.2	112	85.7	144.7	173.6
10.5	100	84.9	97.4	104.7
21.1	100	95.7	111.6
Panel E
BM neutrophils						human neutrophils
PBS		fMLF				PBS		fMLF
Control	etomoxir	control	etomoxir	ATP	eto+ATP	Control	etomoxir	control	etomoxir	ATP	eto+ATP
15700	21200	508000	343000	482000	486000	10185	6930	603000	273000	468000	540000
7600	15500	490000	295000	462000	473000	8145	9360	601500	292500	589500	567000
17100	21700	511000	319000	466000	549000	5295	5700	573000	366000	580500	558000
Panel F
PBS		fMLF
Control	etomoxir	control	etomoxir	ATP	eto+ATP	suramin+ATP	eto+suramin+ATP
26100	26100	202500	124200	279000	268500	61500	85500
34950	31800	244500	120900	282000	198000	58500	67500
17550	18300	292500	156000	238500	333000	46500	78000
63000	46500	244500	168000	168000	286500
52500	19500	264000	171000	162000	282000
